# Supplementary material for: Integrated Transcriptome and Microbiota Reveal the Regulatory Effect of 25-Hydroxyvitamin D Supplementation in Antler Growth of Sika Deer
Source: Animals (Basel). 2022 Dec 11;12(24):3497. doi: 10.3390/ani12243497 (PMC9774409; doi:10.3390/ani12243497)
Supplement: Supplementary file 1 [file animals-12-03497-s001.zip]

Archive with 4 entries (4 files):
- Supplementary Materials 1_Table S1.pdf
- Supplementary Materials 2_Figure S1.pdf
- Supplementary Materials 3_Figure S2.pdf
- Supplementary Materials 4_Table S2.xlsx
