# Supplementary material for: Integrated Transcriptome and Microbiota Reveal the Regulatory Effect of 25-Hydroxyvitamin D Supplementation in Antler Growth of Sika Deer
Source: Animals (Basel). 2022 Dec 11;12(24):3497. doi: 10.3390/ani12243497 (PMC9774409; doi:10.3390/ani12243497)
Supplement: Supplementary file 1 [file animals-12-03497-s001.zip › Supplementary Materials 4_Table S2.xlsx]

## Sheet: Sheet1
Symbols	adj.P.Val	Trends
AQP5	1.5545e-10	Up
ATP1B4	0.00036145	Up
MAMDC2	1.0285e-15	Up
TNN	2.8601e-07	Up
PGLYRP1	0.023883	Up
TGFBI	9.1513e-05	Up
ACTG2	0.0020597	Up
TNC	0.00011123	Up
SLC6A2	0.0039373	Up
ISL2	0.018029	Up
SEMA3D	6.8564e-05	Up
LOXL4	1.8298e-05	Up
PTN	9.5921e-13	Up
TNFRSF11B	0.0063725	Up
RGS17	9.6081e-06	Up
PFN2	9.9009e-12	Up
TCF7	2.7138e-08	Up
RANBP3L	0.019584	Up
GALNT3	1.2773e-08	Up
WNT10B	1.2773e-08	Up
FN1	0.00072482	Up
APCDD1L	1.2549e-05	Up
SLC37A1	1.459e-05	Up
CDH2	8.191e-05	Up
SFMBT2	9.6081e-06	Up
SHANK1	0.0079171	Up
CFAP99	0.02162	Up
KCNH2	0.0039292	Up
LGALS1	5.8111e-19	Up
RHOF	0.00030713	Up
ARL9	0.01184	Up
EPHB2	7.316e-05	Up
NALCN	0.012484	Up
FADS2	7.0459e-07	Up
NRXN1	0.004047	Up
SP7	0.00072482	Up
SYTL2	1.4599e-08	Up
FKBP7	3.8044e-06	Up
GLIPR1	0.00096403	Up
APLN	0.01579	Up
ITGA8	0.030605	Up
TPST2	0.00022831	Up
CD83	0.0037398	Up
RFLNB	0.00013966	Up
ANKRD16	0.0039252	Up
CRELD2	9.1856e-07	Up
IFNAR2	0.00034243	Up
IRS1	0.006317	Up
TPM1	8.5372e-05	Up
SGTB	0.044738	Up
CUEDC1	0.00039402	Up
TMEM92	0.007848	Up
FGL1	0.036732	Up
FRMD7	2.5027e-05	Up
CLCN2	0.0006098	Up
IGSF3	0.00013947	Up
EFCAB10	0.00078817	Up
MXRA5	0.0058597	Up
LUM	8.7259e-08	Up
TSPAN5	0.0011418	Up
TPM2	6.2882e-05	Up
C1QTNF3	0.00012365	Up
SNCAIP	3.8563e-05	Up
ADAMTS14	0.048263	Up
PDIA6	4.8831e-05	Up
JPH2	0.044547	Up
MTUS1	0.00083345	Up
PDIA5	8.4476e-07	Up
ACADL	0.0054882	Up
CHST12	0.0010418	Up
FBLN7	0.023222	Up
IL10RB	6.4679e-06	Up
RERG	1.3647e-06	Up
NOTUM	0.0052316	Up
P4HA1	0.019181	Up
FKBP10	0.0018021	Up
P4HA2	0.00037668	Up
GJA1	4.3476e-06	Up
EPB41L2	6.0087e-05	Up
COL12A1	0.016412	Up
ACSL3	1.8067e-07	Up
DPT	0.00082729	Up
PLEK	0.0017223	Up
ORAI2	0.007357	Up
SEMA3B	0.0060033	Up
LRRC4B	0.01869	Up
SRPX2	4.1943e-05	Up
RALGPS2	0.00091791	Up
NKAIN1	0.024624	Up
RCN3	0.0010242	Up
CREB3L1	0.0004801	Up
VCL	9.9095e-06	Up
DCLK2	0.0050821	Up
PLAUR	0.01086	Up
SEC61A1	0.0010535	Up
HSP90B1	5.3331e-05	Up
FZD2	0.021274	Up
CHCHD10	0.037042	Up
EPHA2	3.303e-07	Up
MANBA	0.0076874	Up
LMO7	0.00051061	Up
PDGFD	0.00021874	Up
AKR1B1	4.8246e-06	Up
ITGA4	0.011473	Up
RYR3	0.023868	Up
NRP2	0.0014153	Up
FANCC	0.00053435	Up
EMILIN1	0.00016078	Up
CORO2A	0.018097	Up
LMNA	0.0096103	Up
MMP11	0.0027896	Up
MRAS	0.00025361	Up
LDLRAP1	4.9243e-05	Up
SHF	0.0014646	Up
SHROOM1	0.026285	Up
PALLD	0.0028862	Up
SNAI1	0.021939	Up
P4HB	3.4912e-07	Up
RRBP1	7.0697e-05	Up
TMEM120B	0.00075884	Up
PDLIM4	1.5762e-06	Up
DPYS	0.01699	Up
SRPK3	0.00044582	Up
TUBB6	0.00017263	Up
TCEA3	4.1152e-06	Up
DKK3	0.0027235	Up
FKBP14	0.015506	Up
FYN	0.00077982	Up
UGGT2	0.036324	Up
COL5A1	0.04138	Up
SERPINH1	0.00013082	Up
FNDC1	0.023462	Up
PTK7	4.8683e-07	Up
IMPDH1	0.0037398	Up
SMOC1	0.012976	Up
BASP1	0.00092396	Up
OSTF1	0.00017743	Up
CKAP4	0.011473	Up
NT5DC2	0.0020597	Up
COL8A2	0.028017	Up
PTGFRN	0.01571	Up
ESYT1	0.0028862	Up
TMEM132E	0.026385	Up
CHST2	0.019635	Up
P3H4	0.028153	Up
FAM149A	0.016434	Up
LRRC15	0.0079373	Up
SV2A	0.013066	Up
CACFD1	0.0033424	Up
SSX2IP	0.046597	Up
MAP1A	0.0034716	Up
MARCKSL1	0.00080204	Up
COPB1	4.7577e-05	Up
PXYLP1	0.021851	Up
COL6A3	0.0023865	Up
PKDCC	0.0011742	Up
AK1	0.014555	Up
SEC31A	0.00017263	Up
SLC17A9	0.010079	Up
DCN	1.412e-05	Up
LFNG	0.0065583	Up
ROR2	0.0015289	Up
CLIP2	0.0062891	Up
SLC43A1	0.0037843	Up
SOX12	0.010185	Up
PLXDC1	0.0097177	Up
FSCN1	2.8611e-06	Up
MEIS2	0.006317	Up
RPN2	0.0011378	Up
GLIPR2	0.00022809	Up
MAML3	0.017627	Up
FXYD6	0.0053095	Up
ENPP2	0.028339	Up
AFAP1	0.013504	Up
ILK	4.8862e-05	Up
EZR	0.0028862	Up
SEC23A	0.015506	Up
PYCR1	1.502e-05	Up
CRYBB1	0.0068032	Up
GOLT1B	0.012875	Up
KDELR3	0.015694	Up
ALDH18A1	0.024699	Up
NAV1	0.007357	Up
TENM3	0.02674	Up
HDLBP	0.00013082	Up
PDIA4	0.00027829	Up
CTHRC1	0.029095	Up
CNN3	4.8424e-05	Up
PTPRD	0.0086549	Up
PSD3	0.047271	Up
COQ10A	0.0032211	Up
ARF3	0.00075148	Up
B4GALT4	8.191e-05	Up
CNN2	0.002152	Up
PRKRA	0.00073623	Up
TTC28	0.0082906	Up
CALR	0.00094838	Up
CCDC125	0.012526	Up
MAPKBP1	0.022904	Up
PLEC	0.0090634	Up
ANXA6	0.00084984	Up
DNAJB11	0.00091681	Up
PRKAG2	0.010079	Up
POSTN	0.0023473	Up
DCHS1	0.010607	Up
SURF4	0.0041461	Up
NQO2	0.0019189	Up
DCBLD1	0.001886	Up
STT3A	0.0016673	Up
HTRA1	0.0051558	Up
MAGED1	0.0095147	Up
BMP6	0.040971	Up
DPYSL3	0.00076701	Up
MYO1B	0.015249	Up
PPA2	3.4314e-05	Up
KDELR2	0.012131	Up
CTTNBP2	0.036066	Up
DNAJC1	0.0095867	Up
FLNA	0.00090857	Up
THBS2	0.017627	Up
CERCAM	0.0004463	Up
SLC35C2	0.00018197	Up
TMED3	0.0062442	Up
TOX	0.035753	Up
NNT	0.015329	Up
MAP3K4	0.0040087	Up
TICAM1	0.0016673	Up
COPG1	0.00082729	Up
OLFML3	0.018295	Up
PRKCSH	0.0039826	Up
TRAP1	0.0020782	Up
LRFN1	0.033888	Up
RINT1	0.00029482	Up
NANS	0.00077293	Up
MAP7D1	0.00026927	Up
MOSPD3	0.0057751	Up
ZNF639	0.00014236	Up
BBS9	0.0020591	Up
ACTA2	0.040971	Up
BTBD6	0.0057604	Up
NLN	0.00011893	Up
SLC38A10	0.00033307	Up
MYH9	0.010248	Up
TWIST1	0.026385	Up
PPA1	0.0017235	Up
SSR1	0.0061477	Up
HM13	0.0037843	Up
SREBF2	0.003588	Up
SRM	0.0045682	Up
LENG9	0.021758	Up
PCMT1	4.5328e-05	Up
UCK2	0.0025139	Up
ANKRD39	0.018677	Up
ST6GALNAC4	0.015291	Up
PDIA3	1.6843e-06	Up
TULP3	0.026842	Up
HOMER1	0.032644	Up
RPN1	0.00082729	Up
PPP1R26	0.013755	Up
ADGRA2	0.043166	Up
RAB32	0.011923	Up
AEBP1	0.0077915	Up
TTC37	0.0017115	Up
ALDOC	0.0019938	Up
GTF3C1	3.3623e-05	Up
FKBP11	0.019365	Up
CIZ1	0.01571	Up
DPH7	0.003893	Up
NBAS	0.0066269	Up
DOK5	0.044547	Up
DDOST	0.00015351	Up
LMCD1	0.00071153	Up
NCALD	0.03602	Up
ERGIC1	0.0011283	Up
KDELR1	0.020093	Up
ORAI3	0.010924	Up
PARD3	0.0013128	Up
FZD7	0.01546	Up
ATP13A1	0.001345	Up
TRIM24	0.0075767	Up
BCAR1	0.037823	Up
FADS3	0.046712	Up
WLS	6.8426e-05	Up
LRP4	0.00017263	Up
PCSK7	0.015041	Up
CDH11	0.011363	Up
LAMB1	0.0060033	Up
COPB2	0.0027826	Up
COPA	0.0014153	Up
RAB11FIP5	0.02525	Up
GPR156	0.03731	Up
WIPI1	0.047886	Up
LEF1	0.024748	Up
OLFML2B	0.029095	Up
LACTB	0.00072482	Up
TTYH2	0.044547	Up
MANF	0.0070553	Up
ARFGAP1	0.0016673	Up
RRAS2	0.029683	Up
YIPF5	0.0057853	Up
COL3A1	0.04628	Up
MRPS7	0.0050754	Up
AKAP17A	0.02885	Up
NECTIN3	0.012829	Up
SND1	0.00081679	Up
HSPA5	0.028172	Up
CHPF2	0.016317	Up
LRFN4	0.023713	Up
HK1	0.0084089	Up
BCOR	0.010359	Up
NUCB2	0.013225	Up
SDF2L1	0.044171	Up
RSPO3	0.031714	Up
OXCT1	0.0049443	Up
MAD1L1	0.00082109	Up
STARD13	0.028046	Up
GANAB	0.017986	Up
FASTKD1	0.0075767	Up
SEC16B	0.039834	Up
RABEPK	0.009016	Up
ENO1	0.012007	Up
UGP2	0.021851	Up
PKM	0.0096103	Up
ARHGEF25	0.019181	Up
CHID1	0.0039826	Up
UHRF1BP1L	0.0028318	Up
UBFD1	0.0011564	Up
MAGEH1	0.010185	Up
SULT1A1	0.012412	Up
HYOU1	0.0058005	Up
TMEM214	0.01533	Up
SLC30A6	0.043312	Up
RAB31	0.019817	Up
COPE	0.0034625	Up
PGM3	0.018319	Up
KCTD15	0.017104	Up
UTP11	0.0038078	Up
UBE2D2	0.00022541	Up
SSR3	0.034434	Up
SRA1	0.005131	Up
ACTG1	0.0016981	Up
SEC13	0.0012411	Up
SRRD	0.0051804	Up
PRPS1	0.005583	Up
MEX3D	0.04326	Up
TLE4	0.035155	Up
MYO1C	0.0016424	Up
RNPEP	0.02162	Up
MIA3	0.015176	Up
SEC61G	0.0019959	Up
WDR1	0.00035891	Up
MYDGF	0.038961	Up
GPX8	0.043134	Up
SHMT2	0.037212	Up
PSEN2	0.010412	Up
CBY1	0.012046	Up
ITSN2	0.032286	Down
PEAR1	0.043517	Down
ADCY7	0.049212	Down
SERPINE2	0.021181	Down
C4A	0.041905	Down
ENTPD1	0.013616	Down
PARP10	0.043982	Down
EPHX1	0.044738	Down
GGTA1	0.0093949	Down
KLF6	0.037042	Down
EFHD2	0.0049443	Down
TNK2	0.012245	Down
CALML4	0.032297	Down
CCDC84	0.039578	Down
CCNDBP1	0.00082729	Down
ST3GAL6	0.016735	Down
DAB2	0.025655	Down
RIMKLB	0.043517	Down
PCK2	0.035753	Down
NIPSNAP3A	0.030341	Down
ARHGAP24	0.047271	Down
CALCOCO1	0.026742	Down
BCAM	0.048477	Down
KAT2B	0.0047884	Down
RNF167	0.0057853	Down
MDFIC	0.024748	Down
DTL	0.031048	Down
CAV2	0.0041603	Down
EPN2	0.0013457	Down
ZNF677	0.035997	Down
NREP	0.026389	Down
DACT1	0.026385	Down
TGFBR2	0.024371	Down
ZNF713	0.028607	Down
PHKA2	0.0096597	Down
ABHD14B	0.045653	Down
FAM214A	0.049338	Down
MECOM	0.039092	Down
CIRBP	0.038522	Down
RIN2	0.013104	Down
FAM117B	0.037662	Down
PIK3CB	0.041854	Down
TET2	0.046564	Down
NT5DC1	0.013888	Down
PACSIN2	0.031572	Down
PIK3R1	0.00051669	Down
LTBP3	0.017679	Down
CCDC82	0.0017092	Down
TMEM205	0.0077887	Down
RXRA	4.1943e-05	Down
IL13RA1	0.013888	Down
BOC	0.013858	Down
NET1	0.0010598	Down
ABCD4	0.0021492	Down
ARHGDIB	0.0029444	Down
TENM4	0.032292	Down
ZMIZ1	0.017617	Down
JADE1	0.042781	Down
SP140L	0.021488	Down
GAS6	0.014104	Down
DHRS12	0.04884	Down
NFKBIA	0.012774	Down
ARRDC3	0.034757	Down
FAM76A	0.039926	Down
CENPH	0.010248	Down
PARM1	0.0069625	Down
RNF19B	0.047886	Down
PPARA	0.03808	Down
NR4A1	0.0017852	Down
LAPTM5	0.00051061	Down
RASL12	0.035155	Down
ACOX2	0.034398	Down
CST3	0.029804	Down
INPP5D	0.025409	Down
CTSL	0.0063725	Down
RHOJ	0.036369	Down
PHYH	0.042781	Down
ECHS1	0.031547	Down
SLCO2A1	0.017627	Down
CRIM1	0.0011879	Down
SLC7A2	0.020067	Down
GAREM1	0.015222	Down
GPR137B	0.03761	Down
RASGRP2	0.043517	Down
TMBIM6	0.01674	Down
MYLIP	0.0081772	Down
MMP28	0.026842	Down
HNMT	0.011806	Down
AGTRAP	0.00035974	Down
SYBU	0.037042	Down
ITGB4	0.021795	Down
ENOSF1	0.038961	Down
GCLC	0.0073954	Down
CHI3L1	0.049502	Down
PCTP	0.034047	Down
ZDHHC13	0.014111	Down
GCH1	0.038839	Down
CAV1	0.00062701	Down
GMFG	0.0087185	Down
SLF1	0.029642	Down
RAPGEF5	0.048601	Down
ANXA3	0.00094829	Down
FAM13C	0.032286	Down
CERS5	0.036777	Down
TRAK1	0.019536	Down
F11R	0.0043805	Down
RGMB	0.04985	Down
DENND6A	0.013885	Down
CITED2	0.021989	Down
DAAM1	0.023824	Down
FAM219A	0.013888	Down
HSPA2	0.034012	Down
EIF4E3	0.025475	Down
VWF	0.040076	Down
PARP14	0.044634	Down
GJA5	0.020969	Down
S100A2	0.019181	Down
IGSF8	0.038352	Down
SCARB2	0.0045496	Down
HEY2	0.03611	Down
FYCO1	0.0012796	Down
RMDN3	0.038352	Down
FBXO44	0.014555	Down
IRF5	0.015363	Down
EMP2	0.032594	Down
PSMB9	0.015033	Down
CAMK1	0.036937	Down
TMEM123	0.0044945	Down
NOTCH3	0.0011817	Down
CSF1	0.04819	Down
SPSB2	0.038209	Down
CCDC120	0.0027826	Down
ANKH	0.012007	Down
DZIP3	0.012379	Down
ACVR1B	0.018305	Down
LHFPL6	0.028837	Down
PCSK5	0.0007548	Down
ADCY10	0.026389	Down
UBA7	0.0037589	Down
FOXC1	0.033088	Down
ABCG1	0.0049443	Down
MAP3K1	0.0331	Down
PAFAH2	0.0082595	Down
TTC39B	0.047473	Down
RASSF4	0.034012	Down
ADAMTS16	0.037212	Down
ZMIZ2	0.0059248	Down
TMEM30B	0.041533	Down
SEMA4D	0.012379	Down
JAZF1	0.033888	Down
CLYBL	0.011718	Down
ARSJ	0.00022726	Down
DTX1	0.04056	Down
KCNMB1	0.021426	Down
FLRT3	0.044097	Down
LURAP1L	0.027394	Down
IGSF10	0.034047	Down
DOK2	0.03731	Down
RNF128	0.040971	Down
TSPAN2	0.024922	Down
PPM1H	0.028834	Down
ERAP2	0.0085276	Down
PSAT1	0.04628	Down
PM20D2	0.047271	Down
CHPT1	0.043134	Down
ACOX3	0.0057833	Down
FBXO10	0.044547	Down
PLPP1	3.3623e-05	Down
ICAM1	0.018097	Down
PPIP5K1	0.013114	Down
GRAMD2B	0.00045236	Down
PER2	0.045634	Down
GNA15	0.043982	Down
PARD3B	0.031714	Down
ADIRF	0.030916	Down
DDHD1	0.043166	Down
SPRY1	0.014709	Down
RAPGEFL1	0.048815	Down
ADAMTSL4	0.0062074	Down
CADPS2	0.038038	Down
CPM	0.033293	Down
RFK	0.023424	Down
HES4	0.044748	Down
IRF1	0.012007	Down
EXOC6	0.0045539	Down
LRRC24	0.01533	Down
HMCN1	0.0040652	Down
SVIL	0.034384	Down
AVIL	0.042469	Down
CDH13	0.00036906	Down
PFKFB2	0.031589	Down
EDNRA	0.01869	Down
CLDN5	0.01699	Down
JUNB	5.6828e-06	Down
MCEE	0.037073	Down
RORA	0.020095	Down
SEMA3G	0.018298	Down
TNFAIP8	0.049496	Down
MAP3K5	0.0054543	Down
CGNL1	0.011466	Down
DRAM1	0.02963	Down
CAMKK2	0.01025	Down
TPD52	0.044738	Down
AGPAT3	0.032572	Down
ALDH3B1	0.018547	Down
KCTD7	0.041797	Down
ADAP2	5.2993e-06	Down
ARHGAP44	0.042297	Down
MOSPD1	0.015249	Down
DOCK8	6.5558e-06	Down
APOE	0.028739	Down
SYK	0.0063831	Down
STC1	0.024618	Down
PEX19	0.034012	Down
NGF	0.042746	Down
NDRG2	0.002946	Down
WDFY4	0.04379	Down
NR4A2	0.017627	Down
ZFP36	0.016086	Down
ACE	0.0049912	Down
MFSD4A	0.015013	Down
HACD2	0.047355	Down
DOCK5	0.015041	Down
SETBP1	0.043517	Down
IL10RA	0.027126	Down
GPNMB	0.018295	Down
ERRFI1	0.00096403	Down
JADE2	0.0027826	Down
ASL	0.0030258	Down
DAPK1	0.013692	Down
GTDC1	0.0036922	Down
KLHL4	0.026637	Down
BIN2	0.03611	Down
DBNDD2	0.0013482	Down
ATP8B1	0.0031419	Down
COL21A1	0.0049345	Down
RTN4RL1	0.017377	Down
MFSD1	2.2602e-05	Down
SIK1	0.0073559	Down
IRF9	0.015694	Down
PARP12	0.01025	Down
SOX7	0.031836	Down
RALGPS1	0.045755	Down
MPEG1	0.015363	Down
GADD45G	0.00049971	Down
SAMHD1	0.0027896	Down
MEOX2	0.016873	Down
SLC45A4	0.031822	Down
THBD	0.0049443	Down
BLNK	0.0054882	Down
STAP2	0.011579	Down
CSF1R	0.017384	Down
AVPR1A	0.023524	Down
PLPP3	0.014931	Down
C1QTNF2	0.00040307	Down
LRRC8D	0.00411	Down
SLC40A1	3.4912e-07	Down
BCL6	0.00022541	Down
JCHAIN	0.047886	Down
HID1	0.0080979	Down
SGK3	0.00035891	Down
RHOB	0.017202	Down
EPB41	0.00057152	Down
FITM2	0.015787	Down
SLC48A1	0.013888	Down
PTCH2	0.00051669	Down
SYNE2	0.011473	Down
LSR	0.047385	Down
NGFR	0.043982	Down
PODN	0.00035974	Down
KIF21A	0.036937	Down
ABHD6	0.04326	Down
SECISBP2L	0.013888	Down
SPARCL1	0.0029762	Down
MBOAT1	0.030341	Down
PARP9	0.039926	Down
PRODH	0.015783	Down
IMPA2	0.045349	Down
GALC	0.00099561	Down
SLC22A5	0.019062	Down
CH25H	0.030739	Down
PLEKHA2	0.0053369	Down
TTYH1	0.020093	Down
SLCO3A1	0.0010335	Down
STRBP	0.012007	Down
KIT	0.011435	Down
COTL1	1.018e-05	Down
SYT12	0.032292	Down
EFNA3	0.037042	Down
NPDC1	0.0013986	Down
TSHZ2	0.033888	Down
CEBPD	0.017745	Down
TNFRSF1B	0.00022831	Down
GRIK2	0.032644	Down
DLK2	0.019275	Down
GPR63	0.017104	Down
ITGB2	0.019062	Down
SLC43A2	0.0089824	Down
TMEM159	0.039578	Down
SFMBT1	0.024624	Down
OLFML1	0.0065756	Down
PCCA	0.0095795	Down
GMPR	0.00017263	Down
ANK3	0.013692	Down
FAM110A	0.021632	Down
TMEM164	0.00045514	Down
HACD4	0.005583	Down
SOCS3	0.012542	Down
MOSPD2	0.037047	Down
FBLN5	0.0367	Down
SLC7A8	2.888e-06	Down
FGD2	0.039952	Down
EMILIN2	0.0023226	Down
SARDH	0.0063725	Down
SLC9A9	0.0043726	Down
ADAM8	0.031637	Down
S1PR5	0.038961	Down
FABP5	0.024371	Down
GPX3	0.013274	Down
ZFP36L1	1.6042e-05	Down
ETV5	0.012393	Down
KCNMB4	0.01102	Down
ELOVL6	0.022868	Down
BEND7	0.045634	Down
PXMP4	0.021426	Down
CPNE8	0.039834	Down
GPAM	0.012542	Down
SYNPO2	0.041533	Down
CD44	0.013488	Down
PRSS8	0.019247	Down
ELOVL5	0.01192	Down
GPR146	0.02341	Down
CLIP4	0.047688	Down
ACSL5	0.029624	Down
GGH	0.028339	Down
RASGRP4	0.015013	Down
FAH	0.0046208	Down
BNC2	0.012721	Down
PGF	0.0093949	Down
PRKCZ	0.014616	Down
MYO1G	0.00035891	Down
MFAP4	0.021246	Down
GAS1	0.041797	Down
SEMA4A	0.047886	Down
ST14	0.01515	Down
MET	0.018029	Down
PAPLN	0.046455	Down
PSTPIP1	0.015363	Down
MST1	0.04138	Down
THRB	0.011466	Down
SLC35G1	0.023368	Down
APOA1	0.011466	Down
LCP2	0.0013295	Down
ENTPD2	0.040532	Down
TMEM100	0.02674	Down
SRGN	9.6081e-06	Down
TBC1D30	0.01008	Down
MNS1	0.023213	Down
ITGA9	2.3686e-05	Down
IGFBP4	0.0029588	Down
SGPP1	0.0082906	Down
ITGAX	0.017627	Down
ADAMTS15	0.0059543	Down
DUSP4	0.015163	Down
CDH6	0.032017	Down
ALOX5	0.010248	Down
PDE4B	0.0003273	Down
TNS4	0.047886	Down
NIPAL2	0.01546	Down
CHMP4C	0.011741	Down
ETNK2	0.049212	Down
PTGER3	0.035632	Down
DEPTOR	0.013924	Down
RARRES1	0.001216	Down
VAV3	0.0015364	Down
IGFALS	0.019181	Down
TMCC3	0.0054167	Down
RGS5	0.0050821	Down
LGALS9	0.01869	Down
OSMR	0.021659	Down
CEBPA	0.035724	Down
PAG1	0.0051558	Down
SCARB1	0.0056374	Down
PPARG	0.011018	Down
IFITM1	1.9967e-07	Down
GPR183	0.0083451	Down
SLC7A3	0.00013201	Down
IL3RA	0.016843	Down
SYCP3	0.0443	Down
TWIST2	0.041285	Down
SH3YL1	0.013858	Down
TGFBR3	0.013754	Down
CHCHD6	0.0040352	Down
EPHX2	0.0013453	Down
SLC25A20	0.0097755	Down
GGT6	0.035473	Down
PALMD	0.0057604	Down
SLC45A3	0.042102	Down
RNASEL	0.00082729	Down
RNASE4	0.00071466	Down
SLC47A1	0.032017	Down
EGFR	0.0095147	Down
TLCD1	0.010755	Down
TESPA1	0.041745	Down
PTK2B	7.8244e-05	Down
PSPH	0.019584	Down
CYP2J2	0.034434	Down
PIK3AP1	0.012007	Down
MPP7	0.021513	Down
KRT19	0.034554	Down
RAI2	0.0090409	Down
IFI27	0.018563	Down
LAT2	0.030916	Down
AGO4	0.00083345	Down
PARVG	0.0090014	Down
FGL2	7.8244e-05	Down
PKIA	0.025613	Down
HSD17B12	0.013657	Down
BTG2	0.00021874	Down
PTPRZ1	0.020969	Down
CLDN4	0.041285	Down
PDE1B	0.0069466	Down
AIF1	0.0014802	Down
PLAC9	0.00017782	Down
ISM1	0.0018163	Down
PLBD1	0.021239	Down
ABCA2	0.00047572	Down
DOCK2	0.0030205	Down
BCR	5.02e-07	Down
ACTBL2	0.0367	Down
GALNT18	0.008519	Down
FGF2	0.016104	Down
HSD17B14	0.049749	Down
RAB3IP	0.0066717	Down
ALOX5AP	0.0042297	Down
TNFRSF21	8.191e-05	Down
KHDRBS2	0.041797	Down
SIRT3	0.02042	Down
GALNT8	0.032577	Down
ZNF296	0.038209	Down
OAS2	0.048477	Down
IL6R	0.015033	Down
CD1D	0.0013059	Down
SSUH2	0.046903	Down
FMNL1	0.0047844	Down
MAP3K7CL	0.021989	Down
RASGEF1B	0.0016897	Down
SAMSN1	0.041259	Down
DENND2A	6.1596e-06	Down
MAL2	0.031018	Down
APOD	0.00037668	Down
MRC1	0.0045936	Down
BTK	0.0022629	Down
CCL2	0.0016992	Down
ANKRD29	0.01153	Down
KRT80	0.035724	Down
CD74	0.0013051	Down
MAP3K8	0.02963	Down
SHMT1	0.018234	Down
RUNX1	0.0018068	Down
GIMAP7	0.040532	Down
DHX58	0.025271	Down
CHRDL1	0.044842	Down
ACSS1	0.0023075	Down
SPTLC3	0.00094829	Down
SPP1	0.042006	Down
MYO5C	0.024113	Down
TMEM61	0.0010979	Down
FGR	0.001216	Down
FCER1A	0.030656	Down
TMEM176A	0.001216	Down
TP73	0.024922	Down
SESN2	8.9373e-05	Down
PLTP	0.040516	Down
LIMS2	0.00038983	Down
MYO5B	0.0065756	Down
NTN4	0.0002522	Down
ASPG	0.033888	Down
SLC1A1	0.026112	Down
ACSL1	0.0057833	Down
C1QC	0.014355	Down
RIPOR3	0.0051371	Down
EPHA4	0.0013726	Down
HK3	0.011473	Down
RASAL3	0.015665	Down
HP	0.03731	Down
PLEKHA7	0.0081772	Down
CYB561	0.0039826	Down
HEPHL1	0.032242	Down
HMGA1	0.0080419	Down
FAM221A	0.028312	Down
METTL7A	0.015222	Down
ALS2CL	0.00022541	Down
SHISA3	0.037162	Down
ABCC2	0.038038	Down
CXCR4	1.8866e-06	Down
LIPH	0.03731	Down
SDC4	3.3623e-05	Down
ADGRF4	0.013199	Down
TARM1	0.017384	Down
DHRS9	0.034317	Down
IRF7	0.018295	Down
ELOVL7	0.031048	Down
EGFLAM	0.0078212	Down
APOA4	0.034012	Down
BPIFC	0.032531	Down
DPP4	0.024011	Down
EPOR	0.010248	Down
VSIG1	0.029417	Down
ENPP5	0.02452	Down
MC5R	0.020098	Down
TC2N	0.014808	Down
MYB	0.031118	Down
PTHLH	0.023227	Down
ARHGAP30	3.3105e-06	Down
PLD4	0.0076835	Down
THBS4	0.00010528	Down
SAMD12	0.030341	Down
KRT81	0.031048	Down
RTP4	0.021721	Down
CPT1C	1.3061e-05	Down
SFXN5	0.012542	Down
DPEP2	0.02885	Down
VIPR1	0.026105	Down
PTPN7	0.020093	Down
RGMA	0.0052316	Down
HMGCS2	0.016735	Down
PLA1A	0.010486	Down
PKIB	0.024922	Down
TPD52L1	0.008068	Down
OVOL1	0.017255	Down
CYBB	0.0097978	Down
ABI3BP	0.0054632	Down
WNT4	3.8214e-05	Down
AMPD3	0.0040352	Down
ANGPTL4	0.00018197	Down
VAV1	0.0049138	Down
OCLN	0.0072758	Down
CLEC4A	0.005805	Down
IFI16	1.7403e-08	Down
LRIG1	0.008817	Down
TIAM1	0.0043846	Down
ETNPPL	0.019181	Down
KRT72	0.020888	Down
FCER1G	4.0574e-05	Down
GIMAP5	0.018368	Down
ITGAM	0.008519	Down
CCR5	0.013924	Down
AR	0.010535	Down
ATP8B4	0.0010418	Down
ST6GAL1	0.0011051	Down
RNF125	0.0021174	Down
BNC1	0.0087451	Down
CD84	0.013488	Down
S100A3	0.019062	Down
CELSR2	0.0071793	Down
ENPEP	0.01806	Down
ARAP2	0.0041603	Down
NSG1	0.015665	Down
PRLR	0.011477	Down
SRCIN1	0.0037589	Down
IL18	1.557e-06	Down
TMEM86A	0.0040087	Down
GPM6A	0.014475	Down
PI16	0.017377	Down
GPD1	0.0061477	Down
SBSPON	0.017377	Down
AK5	0.00016054	Down
ATP6V0D2	0.018547	Down
C2	0.0047654	Down
SPOCK2	0.0077915	Down
PKNOX2	0.016128	Down
ZBP1	0.0009724	Down
MYOC	0.017168	Down
AGT	0.00076701	Down
ABCA6	0.0097513	Down
EGR1	0.00012407	Down
NFKBIZ	3.3623e-05	Down
C1QB	0.010412	Down
SORT1	8.7413e-06	Down
ARHGEF37	0.00045514	Down
SIGLEC1	0.013488	Down
TNFSF13	0.0029588	Down
LCP1	6.0073e-09	Down
C1R	0.00082729	Down
NOS2	0.0089269	Down
KCNE4	0.00014258	Down
GIMAP6	0.013616	Down
KCNK5	0.012046	Down
AZIN2	0.0030026	Down
CPLX1	0.0014344	Down
MMRN1	0.0097513	Down
NPL	0.012007	Down
DENND1C	0.0012273	Down
MUC15	0.01102	Down
ZAP70	0.00093533	Down
CLCN3	0.00022831	Down
SLC6A15	0.0087	Down
TNFSF15	0.014045	Down
NOD2	0.00064365	Down
PSD4	0.0011631	Down
NPR3	6.5627e-07	Down
EDA	0.010717	Down
TMEM117	0.0005343	Down
CXADR	0.006896	Down
PLXDC2	9.6081e-06	Down
RGS1	0.0028862	Down
EPHA10	0.0077887	Down
ADAMDEC1	0.0048741	Down
RXRG	0.0061665	Down
MX1	0.012176	Down
CD48	7.6946e-05	Down
CPA3	0.0082522	Down
EDN1	0.00066656	Down
AFAP1L2	6.8245e-14	Down
ADAMTS20	0.0080895	Down
IGF1	0.0057833	Down
ITIH5	0.00021874	Down
KLF15	8.74e-05	Down
ENTPD3	0.0045936	Down
WIF1	7.7641e-05	Down
PKHD1L1	0.0091468	Down
ABCA9	0.0039826	Down
CD55	0.00022809	Down
CCBE1	0.0020331	Down
C4BPA	0.0068147	Down
ADAM33	0.003893	Down
EGLN3	0.00029482	Down
DACH1	0.0056708	Down
CYP27B1	0.0016721	Down
GALNT14	0.0075475	Down
RAC2	0.00026965	Down
CCL21	0.0013453	Down
CLEC4G	0.0049443	Down
SNED1	0.001878	Down
KCNT1	0.00027042	Down
CD53	0.00087094	Down
ACP5	0.0014298	Down
CSF2RB	4.1943e-05	Down
TCHH	0.0052952	Down
SORL1	0.00036145	Down
FOS	1.7171e-05	Down
HPGD	6.8426e-05	Down
PDK4	0.0045722	Down
SPTB	0.00069544	Down
PDE8B	0.0019795	Down
CR2	0.0013051	Down
GAS7	0.00041792	Down
CYTIP	4.329e-07	Down
HOXC13	0.001216	Down
GFRA1	0.0025946	Down
PLA2G7	0.00059749	Down
SPN	4.9528e-05	Down
FYB1	4.9129e-05	Down
EPSTI1	9.2035e-05	Down
PRKAR2B	2.8779e-05	Down
LST1	3.4626e-05	Down
C1QA	3.4314e-05	Down
ATP1A2	0.0010771	Down
NUP210	0.0014163	Down
RGS7	0.00014289	Down
IFI6	4.2854e-06	Down
SPHKAP	0.001216	Down
CD96	0.00081571	Down
PRND	8.191e-05	Down
PTPRU	3.2353e-06	Down
GPAT2	2.1938e-05	Down
ALDH1A1	2.6178e-07	Down
